# Supplementary material for: Downregulation of HP1α suppresses proliferation of cholangiocarcinoma by restoring SFRP1 expression
Source: Oncotarget. 2016 Jul 1;7(30):48107–19. doi: 10.18632/oncotarget.10371 (PMC5217004; doi:10.18632/oncotarget.10371)
Supplement: Supplementary file 2 [file oncotarget-07-48107-s002.xlsx]

## Sheet: Sheet1
	Definition	Disease	Pathway
FANCC	Fanconi anemia complementation group C	Fanconi anemia	Fanconi anemia pathway
STK38L	Serine/threonine kinase 38 like	No	No
WSCD2	WSC domain containing 2	No	No
STK11	Serine/threonine kinase 11	Pancreatic cancer;Peutz-Jeghers syndrome	FoxO signaling pathway;mTOR signaling pathway;PI3K-Akt signaling pathway;AMPK signaling pathway;Longevity regulating pathway;Adipocytokine signaling pathway
PRSSL1	Kallikrein related peptidase 10	No	No
INSR	Insulin receptor-related receptor	No	Regulation of actin cytoskeleton;Prostate cancer
TSPY4	Testis specific protein, Y-linked 4	No	No
RPS4Y2	Ribosomal protein S4, Y-linked 2	No	Ribosome
TNIP3	TNFAIP3 interacting protein 3	No	No
KDM5D	Lysine demethylase 5D	No	No
SRY	Kelch like family member 40	No	No
DDX3Y	DEAD-box helicase 3, Y-linked	No	No
SFRP1	Secreted frizzled-related protein 1	No	Wnt signaling pathway
LY75	Lymphocyte antigen 75	No	No
SPOCK1	Sparc/osteonectin, cwcv and kazal-like domains proteoglycan	No	No
HLA-G	Major histocompatibility complex, class I, G	Leprosy	Endocytosis
			Phagosome
			Cell adhesion molecules (CAMs)
			Antigen processing and presentation
			Natural killer cell mediated cytotoxicity
			Type I diabetes mellitus
			HTLV-I infection
			Herpes simplex infection
			Epstein-Barr virus infection
			Viral carcinogenesis
			Autoimmune thyroid disease
			Allograft rejection
			Graft-versus-host disease
			Viral myocarditis
CREB3L1	cAMP responsive element binding protein 3-like 1	No	cGMP-PKG signaling pathway
			cAMP signaling pathway
			PI3K-Akt signaling pathway
			AMPK signaling pathway
			Longevity regulating pathway
			Adrenergic signaling in cardiomyocytes
			TNF signaling pathway
			Cholinergic synapse
			Dopaminergic synapse
			Insulin secretion
			Estrogen signaling pathway
			Melanogenesis
			Thyroid hormone synthesis
			Glucagon signaling pathway
			Aldosterone synthesis and secretion
			Insulin resistance
			Vasopressin-regulated water reabsorption
			Huntington's disease
			Cocaine addiction
			Amphetamine addiction
			Alcoholism
			Hepatitis B
			Viral carcinogenesis
			Prostate cancer
ZNF528	Zinc finger protein 528	No	No
TSPY2	Testis specific protein, Y-linked 26, pseudogene	No	No
